# Supplementary material for: Exploring Bioactive Components and Assessing Antioxidant and Antibacterial Activities in Five Seaweed Extracts from the Northeastern Coast of Algeria
Source: Mar Drugs. 2024 Jun 12;22(6):273. doi: 10.3390/md22060273 (PMC11205126; doi:10.3390/md22060273)
Supplement: Supplementary file 1 [file marinedrugs-22-00273-s001.zip]

Archive with 1 entries (1 files):
- marinedrugs-3021288-supplementary.pdf
